# Supplementary material for: Phenotypic screening of signaling motifs that efficiently induce cell proliferation
Source: Sci Rep. 2023 Sep 20;13:15639. doi: 10.1038/s41598-023-42378-6 (PMC10511696; doi:10.1038/s41598-023-42378-6)
Supplement: Supplementary file 1 — Supplementary Information. [file 41598_2023_42378_MOESM1_ESM.zip]

Archive with 2 entries (2 files):
- gbk files/pMK-F1-IPTG.gbk
- gbk files/pMK-Fmpl-IPTG.gbk
