# Supplementary material for: Phenotypic screening of signaling motifs that efficiently induce cell proliferation
Source: Sci Rep. 2023 Sep 20;13:15639. doi: 10.1038/s41598-023-42378-6 (PMC10511696; doi:10.1038/s41598-023-42378-6)
Supplement: Supplementary file 1 — Supplementary Information. [file 41598_2023_42378_MOESM1_ESM.zip › gbk files/pMK-F1-IPTG.gbk]

LOCUS       pMK-F1-IPTG        7361 bp DNA     circular SYN 06-SEP-2023
DEFINITION  .
ACCESSION   .
VERSION     .
KEYWORDS    .
SOURCE      synthetic DNA construct
  ORGANISM  synthetic DNA construct
REFERENCE   1  (bases 1 to 7361)
  AUTHORS   .
  TITLE     Direct Submission
  JOURNAL   Exported Sep 6, 2023 from SnapGene Viewer 6.1.2
            https://www.snapgene.com
FEATURES             Location/Qualifiers
     source          1..7361
                     /mol_type="other DNA"
                     /organism="synthetic DNA construct"
     LTR             7..600
                     /note="long terminal repeat from Moloney murine leukemia 
                     virus"
                     /note="color: #ffe4c4"
     misc_feature    663..1020
                     /label=MMLV Psi
                     /note="packaging signal of Moloney murine leukemia virus 
                     (MMLV)"
                     /note="color: #ffe4c4"
     CDS             1085..1501
                     /label=gag (truncated)
                     /note="truncated Moloney murine leukemia virus (MMLV) gag 
                     gene lacking the start codon"
                     /note="color: #993366; direction: RIGHT"
     misc_feature    1511..1885
                     /label=pol region
                     /note="Moloney murine leukemia virus (MMLV) pol region 
                     containing the splice acceptor site"
                     /note="color: #ffe4c4
                     Cleavage site after base 1865"
     CDS             1958..1999
                     /codon_start=1
                     /product="N-myristoylation signal from Src kinase (Pellman 
                     et al., 1985; Kaplan et al., 1988)"
                     /label=myr
                     /note="color: #993366"
                     /translation="MGSSKSKPKDPSQR"
     CDS             2009..2329
                     /codon_start=1
                     /product="F36V mutant of FK506-binding protein FKBP12"
                     /label=FKBPF36V
                     /note="binds synthetic ligands that do not bind wild-type 
                     FKBP"
                     /note="color: #993366"
                     /translation="GVQVETISPGDGRTFPKRGQTCVVHYTGMLEDGKKVDSSRDRNKP
                     FKFMLGKQEVIRGWEEGVAQMSVGQRAKLTISPDYAYGATGHPGIIPPHATLVFDVELL
                     KLE"
     misc_feature    2339..2545
                     /label=JAK-binding domain of c-mpl
                     /note="JAK-binding domain of c-mpl"
                     /note="color: #3366ff; direction: RIGHT"
     misc_feature    2603..2638
                     /label=STAT1-binding motif
                     /note="STAT1-binding motif"
                     /note="color: #ff0000; direction: RIGHT"
     CDS             2645..2674
                     /codon_start=1
                     /product="Myc (human c-Myc proto-oncogene) epitope tag"
                     /label=Myc
                     /note="color: #cc99b2"
                     /translation="EQKLISEEDL"
     misc_feature    2684..3270
                     /label=IRES2
                     /note="internal ribosome entry site (IRES) of the 
                     encephalomyocarditis virus (EMCV)"
                     /note="This feature has 3 segments:
                        1: 2684 .. 3258 / #a6acb3
                        2: 3259 .. 3261 / #a6acb3 / ATG
                        3: 3262 .. 3270 / #a6acb3"
     CDS             3271..3870
                     /codon_start=1
                     /gene="pac from Streptomyces alboniger"
                     /product="puromycin N-acetyltransferase"
                     /label=PuroR
                     /note="confers resistance to puromycin"
                     /note="color: #ccffcc"
                     /translation="MVTEYKPTVRLATRDDVPRAVRTLAAAFADYPATRHTVDPDRHIE
                     RVTELQELFLTRVGLDIGKVWVADDGAAVAVWTTPESVEAGAVFAEIGPRMAELSGSRL
                     AAQQQMEGLLAPHRPKEPAWFLATVGVSPDHQGKGLGSAVVLPGVEAAERAGVPAFLET
                     SAPRNLPFYERLGFTVTADVEVPEGPRTWCMTRKPGA"
     CDS             3871..3924
                     /codon_start=1
                     /product="2A peptide from Thosea asigna virus capsid 
                     protein"
                     /label=T2A
                     /note="Eukaryotic ribosomes fail to insert a peptide bond 
                     between the Gly and Pro residues, yielding separate 
                     polypeptides."
                     /note="color: #cc99b2
                     Cleavage site after base 3921"
                     /translation="EGRGSLLTCGDVEENPGP"
     CDS             3925..4644
                     /codon_start=1
                     /product="the original enhanced GFP (Yang et al., 1996)"
                     /label=EGFP
                     /note="mammalian codon-optimized"
                     /note="This feature has 3 segments:
                        1: 3925 .. 3927 / #05fd14
                        2: 3928 .. 3930 / #05fd14 / 1a
                        3: 3931 .. 4644 / #05fd14"
                     /translation="MVSKGEELFTGVVPILVELDGDVNGHKFSVSGEGEGDATYGKLTL
                     KFICTTGKLPVPWPTLVTTLTYGVQCFSRYPDHMKQHDFFKSAMPEGYVQERTIFFKDD
                     GNYKTRAEVKFEGDTLVNRIELKGIDFKEDGNILGHKLEYNYNSHNVYIMADKQKNGIK
                     VNFKIRHNIEDGSVQLADHYQQNTPIGDGPVLLPDNHYLSTQSALSKDPNEKRDHMVLL
                     EFVTAAGITLGMDELYK"
     CDS             3925..4641
                     /codon_start=1
                     /product="enhanced GFP"
                     /label=EGFP
                     /note="This feature has 3 segments:
                        1: 3925 .. 3927 / #05fc14
                        2: 3928 .. 3930 / #05fc14 / 1a
                        3: 3931 .. 4641 / #05fc14"
                     /translation="MVSKGEELFTGVVPILVELDGDVNGHKFSVSGEGEGDATYGKLTL
                     KFICTTGKLPVPWPTLVTTLTYGVQCFSRYPDHMKQHDFFKSAMPEGYVQERTIFFKDD
                     GNYKTRAEVKFEGDTLVNRIELKGIDFKEDGNILGHKLEYNYNSHNVYIMADKQKNGIK
                     VNFKIRHNIEDGSVQLADHYQQNTPIGDGPVLLPDNHYLSTQSALSKDPNEKRDHMVLL
                     EFVTAAGITLGMDELYK"
     LTR             4866..5335
                     /note="long terminal repeat from Moloney murine leukemia 
                     virus"
                     /note="color: #ffe4c4"
     rep_origin      complement(5636..6224)
                     /direction=LEFT
                     /label=ori
                     /note="high-copy-number ColE1/pMB1/pBR322/pUC origin of 
                     replication"
                     /note="color: #ffff00"
     CDS             complement(6388..7248)
                     /codon_start=1
                     /gene="bla"
                     /product="beta-lactamase"
                     /label=AmpR
                     /note="confers resistance to ampicillin, carbenicillin, and
                     related antibiotics"
                     /note="This feature has 2 segments:
                        1: 6388 .. 7179 / #ccffcc
                        2: 7180 .. 7248 / #ccffcc / signal sequence
                     Cleavage site after base 7179"
                     /translation="MSIQHFRVALIPFFAAFCLPVFAHPETLVKVKDAEDQLGARVGYI
                     ELDLNSGKILESFRPEERFPMMSTFKVLLCGAVLSRVDAGQEQLGRRIHYSQNDLVEYS
                     PVTEKHLTDGMTVRELCSAAITMSDNTAANLLLTTIGGPKELTAFLHNMGDHVTRLDRW
                     EPELNEAIPNDERDTTMPVAMATTLRKLLTGELLTLASRQQLIDWMEADKVAGPLLRSA
                     LPAGWFIADKSGAGERGSRGIIAALGPDGKPSRIVVIYTTGSQATMDERNRQIAEIGAS
                     LIKHW"
     promoter        complement(7249..7353)
                     /gene="bla"
                     /label=AmpR promoter
                     /note="color: #ffffff; direction: LEFT"
ORIGIN
        1 ctgcataatg aaagacccca cctgtaggtt tggcaagcta gcttaagtaa cgccattttg
       61 caaggcatgg aaaaatacat aactgagaat agaaaagttc agatcaaggt caggaacaga
      121 tggaacagct gaatatgggc caaagcggat atctgtggta agcagttcct gccccggctc
      181 agggccaaga acagatggaa cagctgaata tgggccaaac aggatatctg tggtaagcag
      241 ttcctgcccc ggctcagggc caagaacaga tggtccccag atgcggtcca gccctcagca
      301 gtttctagag aaccatcaga tgtttccagg gtgccccaag gacctgaaat gaccctgtgc
      361 cttatttgaa ctaaccaatc agttcgcttc tcgcttctgt tcgcgcgctt ctgctccccg
      421 agctcaataa aagagcccac aacccctcac tcggggcgcc agtcctccga ttgactgagt
      481 cgcccgggta cccgtgtatc caataaaccc tcttgcagtt gcatccgact tgtggtctcg
      541 ctgttccttg ggagggtctc ctctgagtga ttgactaccc gtcagcgggg gtctttcatt
      601 tgggggctcg tccgggatcg ggagacccct gcccagggac caccgaccca ccaccgggag
      661 gtaagctggc cagcaactta tctgtgtctg tccgattgtc tagtgtctat gactgatttt
      721 atgcgcctgc gtcggtacta gttagctaac tagctctgta tctggcggac ccgtggtgga
      781 actgacgagt tcggaacacc cggccgcaac cctgggagac gtcccaggga tctcgggggc
      841 cgtttttgtg gcccgacctg agtccaaaaa tcccgatcgt tttggactct ttggtgcacc
      901 ccccttagag gagggatatg tggttctggt aggagacgag aacctaaaac agttcccgcc
      961 tccgtctgaa tttttgcttt cggtttggga ccgaagccgc gccgcgcgtc ttgtctgctg
     1021 cagcatcgtt ctgtgttgtc tctgtctgac tgtgtttctg tatttgtctg aaaatatggg
     1081 cccgggccag actgttacca ctcccttaag tttgacctta ggtcactgga aagatgtcga
     1141 gcggatcgct cacaaccagt cggtagatgt caagaagaga cgttgggtta ccttctgctc
     1201 tgcagaatgg ccaaccttta acgtcggatg gccgcgagac ggcaccttta accgagacct
     1261 catcacccag gttaagatca aggtcttttc acctggcccg catggacacc cagaccaggt
     1321 cccctacatc gtgacctggg aagccttggc ttttgacccc cctccctggg tcaagccctt
     1381 tgtacaccct aagcctccgc ctcctcttcc tccatccgcc ccgtctctcc cccttgaacc
     1441 tcctcgttcg accccgcctc gatcctccct ttatccagcc ctcactcctt ctctaggcgc
     1501 ccccatatgg ccatatgaga tcttatatgg ggcacccccg ccccttgtaa acttccctga
     1561 ccctgacatg acaagagtta ctaacagccc ctctctccaa gctcacttac aggctctcta
     1621 cttagtccag cacgaagtct ggagacctct ggcggcagcc taccaagaac aactggaccg
     1681 accggtggta cctcaccctt accgagtcgg cgacacagtg tgggtccgcc gacaccagac
     1741 taagaaccta gaacctcgct ggaaaggacc ttacacagtc ctgctgacca cccccaccgc
     1801 cctcaaagta gacggcatcg cagcttggat acacgccgcc cacgtgaagg ctgccgaccc
     1861 cgggggtgga ccatcctcta gactgccgga tctgatcagt aactagcggc gcgatcccag
     1921 tgtggtggta cgggaattcg gcttggggat atccaccatg gggagtagca agagcaagcc
     1981 taaggacccc agccagcgcg gttccggtgg agtgcaggtg gagactatct ccccaggaga
     2041 cgggcgcacc ttccccaagc gcggccagac ctgcgtggtg cactacaccg ggatgcttga
     2101 agatggaaag aaagttgatt cctcccggga cagaaacaag ccctttaagt ttatgctagg
     2161 caagcaggag gtgatccgag gctgggaaga aggggttgcc cagatgagtg tgggtcagag
     2221 agccaaactg actatatctc cagattatgc ctatggtgcc actgggcacc caggcatcat
     2281 cccaccacat gccactctcg tcttcgatgt ggagcttcta aaactggaag gttccggaag
     2341 gtggcagttt cctgcacact acaggagact gaggcatgcc ctgtggccct cacttccaga
     2401 cctgcaccgg gtcctaggcc agtaccttag ggacactgca gccctgagcc cgcccaaggc
     2461 cacagtctca gatacctgtg aagaagtgga acccagcctc cttgaaatcc tccccaagtc
     2521 ctcagagagg actcctttgc ccctacgcgt gggtggaggc ggttcaggcg gaggtggcag
     2581 cggcggtggc gggtctcgag tgcccacctc ctttggttat gataaaccac atgtgctaat
     2641 cgatgaacaa aaactcatct cagaagaaga tctgtaggat ccgcccctct ccctcccccc
     2701 cccctaacgt tactggccga agccgcttgg aataaggccg gtgtgcgttt gtctatatgt
     2761 tattttccac catattgccg tcttttggca atgtgagggc ccggaaacct ggccctgtct
     2821 tcttgacgag cattcctagg ggtctttccc ctctcgccaa aggaatgcaa ggtctgttga
     2881 atgtcgtgaa ggaagcagtt cctctggaag cttcttgaag acaaacaacg tctgtagcga
     2941 ccctttgcag gcagcggaac cccccacctg gcgacaggtg cctctgcggc caaaagccac
     3001 gtgtataaga tacacctgca aaggcggcac aaccccagtg ccacgttgtg agttggatag
     3061 ttgtggaaag agtcaaatgg ctctcctcaa gcgtattcaa caaggggctg aaggatgccc
     3121 agaaggtacc ccattgtatg ggatctgatc tggggcctcg gtgcacatgc tttacatgtg
     3181 tttagtcgag gttaaaaaaa cgtctaggcc ccccgaacca cggggacgtg gttttccttt
     3241 gaaaaacacg atgataatat ggccacaacc atggttaccg agtacaagcc cacggtgcgc
     3301 ctcgccaccc gcgacgacgt ccccagggcc gtacgcaccc tcgccgccgc gttcgccgac
     3361 taccccgcca cgcgccacac cgtcgatccg gaccgccaca tcgagcgggt caccgagctg
     3421 caagaactct tcctcacgcg cgtcgggctc gacatcggca aggtgtgggt cgcggacgac
     3481 ggcgccgcgg tggcggtctg gaccacgccg gagagcgtcg aagcgggggc ggtgttcgcc
     3541 gagatcggcc cgcgcatggc cgagttgagc ggttcccggc tggccgcgca gcaacagatg
     3601 gaaggcctcc tggcgccgca ccggcccaag gagcccgcgt ggttcctggc caccgtcggc
     3661 gtctcgcccg accaccaggg caagggtctg ggcagcgccg tcgtgctccc cggagtggag
     3721 gcggccgagc gcgccggggt gcccgccttc ctggagacct ccgcgccccg caacctcccc
     3781 ttctacgagc ggctcggctt caccgtcacc gccgacgtcg aggtgcccga aggaccgcgc
     3841 acctggtgca tgacccgcaa gcccggtgcc gagggcagag gaagtcttct aacatgcggt
     3901 gacgtggagg agaatcccgg ccctatggtg agcaagggcg aggagctgtt caccggggtg
     3961 gtgcccatcc tggtcgagct ggacggcgac gtaaacggcc acaagttcag cgtgtccggc
     4021 gagggcgagg gcgatgccac ctacggcaag ctgaccctga agttcatctg caccaccggc
     4081 aagctgcccg tgccctggcc caccctcgtg accaccctga cctacggcgt gcagtgcttc
     4141 agccgctacc ccgaccacat gaagcagcac gacttcttca agtccgccat gcccgaaggc
     4201 tacgtccagg agcgcaccat cttcttcaag gacgacggca actacaagac ccgcgccgag
     4261 gtgaagttcg agggcgacac cctggtgaac cgcatcgagc tgaagggcat cgacttcaag
     4321 gaggacggca acatcctggg gcacaagctg gagtacaact acaacagcca caacgtctat
     4381 atcatggccg acaagcagaa gaacggcatc aaggtgaact tcaagatccg ccacaacatc
     4441 gaggacggca gcgtgcagct cgccgaccac taccagcaga acacccccat cggcgacggc
     4501 cccgtgctgc tgcccgacaa ccactacctg agcacccagt ccgccctgag caaagacccc
     4561 aacgagaagc gcgatcacat ggtcctgctg gagttcgtga ccgccgccgg gatcactctc
     4621 ggcatggacg agctgtacaa gtaacgcccg ccccacgacc cgcagcgccc gaccgaaagg
     4681 agcgcacgac ccatcgtcga cgataaaata aaagatttta tttagtctcc agaaaaaggg
     4741 gggaatgaaa gaccccacct gtaggtttgg caagctagct taagtaacgc cattttgcaa
     4801 ggcatggaaa aatacataac tgagaataga gaagttcaga tcaaggtcag gaacagatgg
     4861 aacagctgaa tatgggccaa acaggatatc tgtggtaagc agttcctgcc ccggctcagg
     4921 gccaagaaca gatggaacag ctgaatatgg gccaaacagg atatctgtgg taagcagttc
     4981 ctgccccggc tcagggccaa gaacagatgg tccccagatg cggtccagcc ctcagcagtt
     5041 tctagagaac catcagatgt ttccagggtg ccccaaggac ctgaaatgac cctgtgcctt
     5101 atttgaacta accaatcagt tcgcttctcg cttctgttcg cgcgcttctg ctccccgagc
     5161 tcaataaaag agcccacaac ccctcactcg gggcgccagt cctccgattg actgagtcgc
     5221 ccgggtaccc gtgtatccaa taaaccctct tgcagttgca tccgacttgt ggtctcgctg
     5281 ttccttggga gggtctcctc tgagtgattg actacccgtc agcgggggtc tttcacatgc
     5341 agcatgtatc aaaattaatt tggttttttt tcttaagtat ttacattaaa tggccatagt
     5401 tgcattaatg aatcggccaa cgcgcgggga gaggcggttt gcgtattggg cgctcttccg
     5461 cttcctcgct cactgactcg ctgcgctcgg tcgttcggct gcggcgagcg gtatcagctc
     5521 actcaaaggc ggtaatacgg ttatccacag aatcagggga taacgcagga aagaacatgt
     5581 gagcaaaagg ccagcaaaag gccaggaacc gtaaaaaggc cgcgttgctg gcgtttttcc
     5641 ataggctccg cccccctgac gagcatcaca aaaatcgacg ctcaagtcag aggtggcgaa
     5701 acccgacagg actataaaga taccaggcgt ttccccctgg aagctccctc gtgcgctctc
     5761 ctgttccgac cctgccgctt accggatacc tgtccgcctt tctcccttcg ggaagcgtgg
     5821 cgctttctca tagctcacgc tgtaggtatc tcagttcggt gtaggtcgtt cgctccaagc
     5881 tgggctgtgt gcacgaaccc cccgttcagc ccgaccgctg cgccttatcc ggtaactatc
     5941 gtcttgagtc caacccggta agacacgact tatcgccact ggcagcagcc actggtaaca
     6001 ggattagcag agcgaggtat gtaggcggtg ctacagagtt cttgaagtgg tggcctaact
     6061 acggctacac tagaaggaca gtatttggta tctgcgctct gctgaagcca gttaccttcg
     6121 gaaaaagagt tggtagctct tgatccggca aacaaaccac cgctggtagc ggtggttttt
     6181 ttgtttgcaa gcagcagatt acgcgcagaa aaaaaggatc tcaagaagat cctttgatct
     6241 tttctacggg gtctgacgct cagtggaacg aaaactcacg ttaagggatt ttggtcatga
     6301 gattatcaaa aaggatcttc acctagatcc ttttgcggcc ggccgcaaat caatctaaag
     6361 tatatatgag taaacttggt ctgacagtta ccaatgctta atcagtgagg cacctatctc
     6421 agcgatctgt ctatttcgtt catccatagt tgcctgactc cccgtcgtgt agataactac
     6481 gatacgggag ggcttaccat ctggccccag tgctgcaatg ataccgcgag acccacgctc
     6541 accggctcca gatttatcag caataaacca gccagccgga agggccgagc gcagaagtgg
     6601 tcctgcaact ttatccgcct ccatccagtc tattaattgt tgccgggaag ctagagtaag
     6661 tagttcgcca gttaatagtt tgcgcaacgt tgttgccatt gctacaggca tcgtggtgtc
     6721 acgctcgtcg tttggtatgg cttcattcag ctccggttcc caacgatcaa ggcgagttac
     6781 atgatccccc atgttgtgca aaaaagcggt tagctccttc ggtcctccga tcgttgtcag
     6841 aagtaagttg gccgcagtgt tatcactcat ggttatggca gcactgcata attctcttac
     6901 tgtcatgcca tccgtaagat gcttttctgt gactggtgag tactcaacca agtcattctg
     6961 agaatagtgt atgcggcgac cgagttgctc ttgcccggcg tcaacacggg ataataccgc
     7021 gccacatagc agaactttaa aagtgctcat cattggaaaa cgttcttcgg ggcgaaaact
     7081 ctcaaggatc ttaccgctgt tgagatccag ttcgatgtaa cccactcgtg cacccaactg
     7141 atcttcagca tcttttactt tcaccagcgt ttctgggtga gcaaaaacag gaaggcaaaa
     7201 tgccgcaaaa aagggaataa gggcgacacg gaaatgttga atactcatac tcttcctttt
     7261 tcaatattat tgaagcattt atcagggtta ttgtctcatg agcggataca tatttgaatg
     7321 tatttagaaa aataaacaaa taggggttcc gcgcacattt c
//
