# Supplementary material for: Phenotypic screening of signaling motifs that efficiently induce cell proliferation
Source: Sci Rep. 2023 Sep 20;13:15639. doi: 10.1038/s41598-023-42378-6 (PMC10511696; doi:10.1038/s41598-023-42378-6)
Supplement: Supplementary file 1 — Supplementary Information. [file 41598_2023_42378_MOESM1_ESM.zip › gbk files/pMK-Fmpl-IPTG.gbk]

LOCUS       pMK-Fmpl-IPTG        7427 bp DNA     circular SYN 06-SEP-2023
DEFINITION  .
ACCESSION   .
VERSION     .
KEYWORDS    .
SOURCE      synthetic DNA construct
  ORGANISM  synthetic DNA construct
REFERENCE   1  (bases 1 to 7427)
  AUTHORS   .
  TITLE     Direct Submission
  JOURNAL   Exported Sep 6, 2023 from SnapGene Viewer 6.1.2
            https://www.snapgene.com
FEATURES             Location/Qualifiers
     source          1..7427
                     /mol_type="other DNA"
                     /organism="synthetic DNA construct"
     LTR             7..600
                     /note="long terminal repeat from Moloney murine leukemia 
                     virus"
                     /note="color: #ffe4c4"
     misc_feature    663..1020
                     /label=MMLV Psi
                     /note="packaging signal of Moloney murine leukemia virus 
                     (MMLV)"
                     /note="color: #ffe4c4"
     CDS             1085..1501
                     /label=gag (truncated)
                     /note="truncated Moloney murine leukemia virus (MMLV) gag 
                     gene lacking the start codon"
                     /note="color: #993366; direction: RIGHT"
     misc_feature    1511..1885
                     /label=pol region
                     /note="Moloney murine leukemia virus (MMLV) pol region 
                     containing the splice acceptor site"
                     /note="color: #ffe4c4
                     Cleavage site after base 1865"
     CDS             1958..1999
                     /codon_start=1
                     /product="N-myristoylation signal from Src kinase (Pellman 
                     et al., 1985; Kaplan et al., 1988)"
                     /label=myr
                     /note="color: #993366"
                     /translation="MGSSKSKPKDPSQR"
     CDS             2009..2329
                     /codon_start=1
                     /product="F36V mutant of FK506-binding protein FKBP12"
                     /label=FKBPF36V
                     /note="binds synthetic ligands that do not bind wild-type 
                     FKBP"
                     /note="color: #993366"
                     /translation="GVQVETISPGDGRTFPKRGQTCVVHYTGMLEDGKKVDSSRDRNKP
                     FKFMLGKQEVIRGWEEGVAQMSVGQRAKLTISPDYAYGATGHPGIIPPHATLVFDVELL
                     KLE"
     misc_feature    2339..2704
                     /label=c-mpl intracellular domain
                     /note="c-mpl intracellular domain"
                     /note="color: #3366ff; direction: RIGHT"
     CDS             2711..2740
                     /codon_start=1
                     /product="Myc (human c-Myc proto-oncogene) epitope tag"
                     /label=Myc
                     /note="color: #cc99b2"
                     /translation="EQKLISEEDL"
     misc_feature    2750..3336
                     /label=IRES2
                     /note="internal ribosome entry site (IRES) of the 
                     encephalomyocarditis virus (EMCV)"
                     /note="This feature has 3 segments:
                        1: 2750 .. 3324 / #a6acb3
                        2: 3325 .. 3327 / #a6acb3 / ATG
                        3: 3328 .. 3336 / #a6acb3"
     CDS             3337..3936
                     /codon_start=1
                     /gene="pac from Streptomyces alboniger"
                     /product="puromycin N-acetyltransferase"
                     /label=PuroR
                     /note="confers resistance to puromycin"
                     /note="color: #ccffcc"
                     /translation="MVTEYKPTVRLATRDDVPRAVRTLAAAFADYPATRHTVDPDRHIE
                     RVTELQELFLTRVGLDIGKVWVADDGAAVAVWTTPESVEAGAVFAEIGPRMAELSGSRL
                     AAQQQMEGLLAPHRPKEPAWFLATVGVSPDHQGKGLGSAVVLPGVEAAERAGVPAFLET
                     SAPRNLPFYERLGFTVTADVEVPEGPRTWCMTRKPGA"
     CDS             3937..3990
                     /codon_start=1
                     /product="2A peptide from Thosea asigna virus capsid 
                     protein"
                     /label=T2A
                     /note="Eukaryotic ribosomes fail to insert a peptide bond 
                     between the Gly and Pro residues, yielding separate 
                     polypeptides."
                     /note="color: #cc99b2
                     Cleavage site after base 3987"
                     /translation="EGRGSLLTCGDVEENPGP"
     CDS             3991..4710
                     /codon_start=1
                     /product="the original enhanced GFP (Yang et al., 1996)"
                     /label=EGFP
                     /note="mammalian codon-optimized"
                     /note="This feature has 3 segments:
                        1: 3991 .. 3993 / #05fd14
                        2: 3994 .. 3996 / #05fd14 / 1a
                        3: 3997 .. 4710 / #05fd14"
                     /translation="MVSKGEELFTGVVPILVELDGDVNGHKFSVSGEGEGDATYGKLTL
                     KFICTTGKLPVPWPTLVTTLTYGVQCFSRYPDHMKQHDFFKSAMPEGYVQERTIFFKDD
                     GNYKTRAEVKFEGDTLVNRIELKGIDFKEDGNILGHKLEYNYNSHNVYIMADKQKNGIK
                     VNFKIRHNIEDGSVQLADHYQQNTPIGDGPVLLPDNHYLSTQSALSKDPNEKRDHMVLL
                     EFVTAAGITLGMDELYK"
     CDS             3991..4707
                     /codon_start=1
                     /product="enhanced GFP"
                     /label=EGFP
                     /note="This feature has 3 segments:
                        1: 3991 .. 3993 / #05fc14
                        2: 3994 .. 3996 / #05fc14 / 1a
                        3: 3997 .. 4707 / #05fc14"
                     /translation="MVSKGEELFTGVVPILVELDGDVNGHKFSVSGEGEGDATYGKLTL
                     KFICTTGKLPVPWPTLVTTLTYGVQCFSRYPDHMKQHDFFKSAMPEGYVQERTIFFKDD
                     GNYKTRAEVKFEGDTLVNRIELKGIDFKEDGNILGHKLEYNYNSHNVYIMADKQKNGIK
                     VNFKIRHNIEDGSVQLADHYQQNTPIGDGPVLLPDNHYLSTQSALSKDPNEKRDHMVLL
                     EFVTAAGITLGMDELYK"
     LTR             4932..5401
                     /note="long terminal repeat from Moloney murine leukemia 
                     virus"
                     /note="color: #ffe4c4"
     rep_origin      complement(5702..6290)
                     /direction=LEFT
                     /label=ori
                     /note="high-copy-number ColE1/pMB1/pBR322/pUC origin of 
                     replication"
                     /note="color: #ffff00"
     CDS             complement(6454..7314)
                     /codon_start=1
                     /gene="bla"
                     /product="beta-lactamase"
                     /label=AmpR
                     /note="confers resistance to ampicillin, carbenicillin, and
                     related antibiotics"
                     /note="This feature has 2 segments:
                        1: 6454 .. 7245 / #ccffcc
                        2: 7246 .. 7314 / #ccffcc / signal sequence
                     Cleavage site after base 7245"
                     /translation="MSIQHFRVALIPFFAAFCLPVFAHPETLVKVKDAEDQLGARVGYI
                     ELDLNSGKILESFRPEERFPMMSTFKVLLCGAVLSRVDAGQEQLGRRIHYSQNDLVEYS
                     PVTEKHLTDGMTVRELCSAAITMSDNTAANLLLTTIGGPKELTAFLHNMGDHVTRLDRW
                     EPELNEAIPNDERDTTMPVAMATTLRKLLTGELLTLASRQQLIDWMEADKVAGPLLRSA
                     LPAGWFIADKSGAGERGSRGIIAALGPDGKPSRIVVIYTTGSQATMDERNRQIAEIGAS
                     LIKHW"
     promoter        complement(7315..7419)
                     /gene="bla"
                     /label=AmpR promoter
                     /note="color: #ffffff; direction: LEFT"
ORIGIN
        1 ctgcataatg aaagacccca cctgtaggtt tggcaagcta gcttaagtaa cgccattttg
       61 caaggcatgg aaaaatacat aactgagaat agaaaagttc agatcaaggt caggaacaga
      121 tggaacagct gaatatgggc caaagcggat atctgtggta agcagttcct gccccggctc
      181 agggccaaga acagatggaa cagctgaata tgggccaaac aggatatctg tggtaagcag
      241 ttcctgcccc ggctcagggc caagaacaga tggtccccag atgcggtcca gccctcagca
      301 gtttctagag aaccatcaga tgtttccagg gtgccccaag gacctgaaat gaccctgtgc
      361 cttatttgaa ctaaccaatc agttcgcttc tcgcttctgt tcgcgcgctt ctgctccccg
      421 agctcaataa aagagcccac aacccctcac tcggggcgcc agtcctccga ttgactgagt
      481 cgcccgggta cccgtgtatc caataaaccc tcttgcagtt gcatccgact tgtggtctcg
      541 ctgttccttg ggagggtctc ctctgagtga ttgactaccc gtcagcgggg gtctttcatt
      601 tgggggctcg tccgggatcg ggagacccct gcccagggac caccgaccca ccaccgggag
      661 gtaagctggc cagcaactta tctgtgtctg tccgattgtc tagtgtctat gactgatttt
      721 atgcgcctgc gtcggtacta gttagctaac tagctctgta tctggcggac ccgtggtgga
      781 actgacgagt tcggaacacc cggccgcaac cctgggagac gtcccaggga tctcgggggc
      841 cgtttttgtg gcccgacctg agtccaaaaa tcccgatcgt tttggactct ttggtgcacc
      901 ccccttagag gagggatatg tggttctggt aggagacgag aacctaaaac agttcccgcc
      961 tccgtctgaa tttttgcttt cggtttggga ccgaagccgc gccgcgcgtc ttgtctgctg
     1021 cagcatcgtt ctgtgttgtc tctgtctgac tgtgtttctg tatttgtctg aaaatatggg
     1081 cccgggccag actgttacca ctcccttaag tttgacctta ggtcactgga aagatgtcga
     1141 gcggatcgct cacaaccagt cggtagatgt caagaagaga cgttgggtta ccttctgctc
     1201 tgcagaatgg ccaaccttta acgtcggatg gccgcgagac ggcaccttta accgagacct
     1261 catcacccag gttaagatca aggtcttttc acctggcccg catggacacc cagaccaggt
     1321 cccctacatc gtgacctggg aagccttggc ttttgacccc cctccctggg tcaagccctt
     1381 tgtacaccct aagcctccgc ctcctcttcc tccatccgcc ccgtctctcc cccttgaacc
     1441 tcctcgttcg accccgcctc gatcctccct ttatccagcc ctcactcctt ctctaggcgc
     1501 ccccatatgg ccatatgaga tcttatatgg ggcacccccg ccccttgtaa acttccctga
     1561 ccctgacatg acaagagtta ctaacagccc ctctctccaa gctcacttac aggctctcta
     1621 cttagtccag cacgaagtct ggagacctct ggcggcagcc taccaagaac aactggaccg
     1681 accggtggta cctcaccctt accgagtcgg cgacacagtg tgggtccgcc gacaccagac
     1741 taagaaccta gaacctcgct ggaaaggacc ttacacagtc ctgctgacca cccccaccgc
     1801 cctcaaagta gacggcatcg cagcttggat acacgccgcc cacgtgaagg ctgccgaccc
     1861 cgggggtgga ccatcctcta gactgccgga tctgatcagt aactagcggc gcgatcccag
     1921 tgtggtggta cgggaattcg gcttggggat atccaccatg gggagtagca agagcaagcc
     1981 taaggacccc agccagcgcg gttccggtgg agtgcaggtg gagactatct ccccaggaga
     2041 cgggcgcacc ttccccaagc gcggccagac ctgcgtggtg cactacaccg ggatgcttga
     2101 agatggaaag aaagttgatt cctcccggga cagaaacaag ccctttaagt ttatgctagg
     2161 caagcaggag gtgatccgag gctgggaaga aggggttgcc cagatgagtg tgggtcagag
     2221 agccaaactg actatatctc cagattatgc ctatggtgcc actgggcacc caggcatcat
     2281 cccaccacat gccactctcg tcttcgatgt ggagcttcta aaactggaag gttccggaag
     2341 gtggcagttt cctgcacact acaggagact gaggcatgcc ctgtggccct cacttccaga
     2401 cctgcaccgg gtcctaggcc agtaccttag ggacactgca gccctgagcc cgcccaaggc
     2461 cacagtctca gatacctgtg aagaagtgga acccagcctc cttgaaatcc tccccaagtc
     2521 ctcagagagg actcctttgc ccctgtgttc ctcccaggcc cagatggact accgaagatt
     2581 gcagccttct tgcctgggga ccatgcccct gtctgtgtgc ccacccatgg ctgagtcagg
     2641 gtcctgctgt accacccaca ttgccaacca ttcctaccta ccactaagct attggcagca
     2701 gcctatcgat gaacaaaaac tcatctcaga agaagatctg taggatccgc ccctctccct
     2761 cccccccccc taacgttact ggccgaagcc gcttggaata aggccggtgt gcgtttgtct
     2821 atatgttatt ttccaccata ttgccgtctt ttggcaatgt gagggcccgg aaacctggcc
     2881 ctgtcttctt gacgagcatt cctaggggtc tttcccctct cgccaaagga atgcaaggtc
     2941 tgttgaatgt cgtgaaggaa gcagttcctc tggaagcttc ttgaagacaa acaacgtctg
     3001 tagcgaccct ttgcaggcag cggaaccccc cacctggcga caggtgcctc tgcggccaaa
     3061 agccacgtgt ataagataca cctgcaaagg cggcacaacc ccagtgccac gttgtgagtt
     3121 ggatagttgt ggaaagagtc aaatggctct cctcaagcgt attcaacaag gggctgaagg
     3181 atgcccagaa ggtaccccat tgtatgggat ctgatctggg gcctcggtgc acatgcttta
     3241 catgtgttta gtcgaggtta aaaaaacgtc taggcccccc gaaccacggg gacgtggttt
     3301 tcctttgaaa aacacgatga taatatggcc acaaccatgg ttaccgagta caagcccacg
     3361 gtgcgcctcg ccacccgcga cgacgtcccc agggccgtac gcaccctcgc cgccgcgttc
     3421 gccgactacc ccgccacgcg ccacaccgtc gatccggacc gccacatcga gcgggtcacc
     3481 gagctgcaag aactcttcct cacgcgcgtc gggctcgaca tcggcaaggt gtgggtcgcg
     3541 gacgacggcg ccgcggtggc ggtctggacc acgccggaga gcgtcgaagc gggggcggtg
     3601 ttcgccgaga tcggcccgcg catggccgag ttgagcggtt cccggctggc cgcgcagcaa
     3661 cagatggaag gcctcctggc gccgcaccgg cccaaggagc ccgcgtggtt cctggccacc
     3721 gtcggcgtct cgcccgacca ccagggcaag ggtctgggca gcgccgtcgt gctccccgga
     3781 gtggaggcgg ccgagcgcgc cggggtgccc gccttcctgg agacctccgc gccccgcaac
     3841 ctccccttct acgagcggct cggcttcacc gtcaccgccg acgtcgaggt gcccgaagga
     3901 ccgcgcacct ggtgcatgac ccgcaagccc ggtgccgagg gcagaggaag tcttctaaca
     3961 tgcggtgacg tggaggagaa tcccggccct atggtgagca agggcgagga gctgttcacc
     4021 ggggtggtgc ccatcctggt cgagctggac ggcgacgtaa acggccacaa gttcagcgtg
     4081 tccggcgagg gcgagggcga tgccacctac ggcaagctga ccctgaagtt catctgcacc
     4141 accggcaagc tgcccgtgcc ctggcccacc ctcgtgacca ccctgaccta cggcgtgcag
     4201 tgcttcagcc gctaccccga ccacatgaag cagcacgact tcttcaagtc cgccatgccc
     4261 gaaggctacg tccaggagcg caccatcttc ttcaaggacg acggcaacta caagacccgc
     4321 gccgaggtga agttcgaggg cgacaccctg gtgaaccgca tcgagctgaa gggcatcgac
     4381 ttcaaggagg acggcaacat cctggggcac aagctggagt acaactacaa cagccacaac
     4441 gtctatatca tggccgacaa gcagaagaac ggcatcaagg tgaacttcaa gatccgccac
     4501 aacatcgagg acggcagcgt gcagctcgcc gaccactacc agcagaacac ccccatcggc
     4561 gacggccccg tgctgctgcc cgacaaccac tacctgagca cccagtccgc cctgagcaaa
     4621 gaccccaacg agaagcgcga tcacatggtc ctgctggagt tcgtgaccgc cgccgggatc
     4681 actctcggca tggacgagct gtacaagtaa cgcccgcccc acgacccgca gcgcccgacc
     4741 gaaaggagcg cacgacccat cgtcgacgat aaaataaaag attttattta gtctccagaa
     4801 aaagggggga atgaaagacc ccacctgtag gtttggcaag ctagcttaag taacgccatt
     4861 ttgcaaggca tggaaaaata cataactgag aatagagaag ttcagatcaa ggtcaggaac
     4921 agatggaaca gctgaatatg ggccaaacag gatatctgtg gtaagcagtt cctgccccgg
     4981 ctcagggcca agaacagatg gaacagctga atatgggcca aacaggatat ctgtggtaag
     5041 cagttcctgc cccggctcag ggccaagaac agatggtccc cagatgcggt ccagccctca
     5101 gcagtttcta gagaaccatc agatgtttcc agggtgcccc aaggacctga aatgaccctg
     5161 tgccttattt gaactaacca atcagttcgc ttctcgcttc tgttcgcgcg cttctgctcc
     5221 ccgagctcaa taaaagagcc cacaacccct cactcggggc gccagtcctc cgattgactg
     5281 agtcgcccgg gtacccgtgt atccaataaa ccctcttgca gttgcatccg acttgtggtc
     5341 tcgctgttcc ttgggagggt ctcctctgag tgattgacta cccgtcagcg ggggtctttc
     5401 acatgcagca tgtatcaaaa ttaatttggt tttttttctt aagtatttac attaaatggc
     5461 catagttgca ttaatgaatc ggccaacgcg cggggagagg cggtttgcgt attgggcgct
     5521 cttccgcttc ctcgctcact gactcgctgc gctcggtcgt tcggctgcgg cgagcggtat
     5581 cagctcactc aaaggcggta atacggttat ccacagaatc aggggataac gcaggaaaga
     5641 acatgtgagc aaaaggccag caaaaggcca ggaaccgtaa aaaggccgcg ttgctggcgt
     5701 ttttccatag gctccgcccc cctgacgagc atcacaaaaa tcgacgctca agtcagaggt
     5761 ggcgaaaccc gacaggacta taaagatacc aggcgtttcc ccctggaagc tccctcgtgc
     5821 gctctcctgt tccgaccctg ccgcttaccg gatacctgtc cgcctttctc ccttcgggaa
     5881 gcgtggcgct ttctcatagc tcacgctgta ggtatctcag ttcggtgtag gtcgttcgct
     5941 ccaagctggg ctgtgtgcac gaaccccccg ttcagcccga ccgctgcgcc ttatccggta
     6001 actatcgtct tgagtccaac ccggtaagac acgacttatc gccactggca gcagccactg
     6061 gtaacaggat tagcagagcg aggtatgtag gcggtgctac agagttcttg aagtggtggc
     6121 ctaactacgg ctacactaga aggacagtat ttggtatctg cgctctgctg aagccagtta
     6181 ccttcggaaa aagagttggt agctcttgat ccggcaaaca aaccaccgct ggtagcggtg
     6241 gtttttttgt ttgcaagcag cagattacgc gcagaaaaaa aggatctcaa gaagatcctt
     6301 tgatcttttc tacggggtct gacgctcagt ggaacgaaaa ctcacgttaa gggattttgg
     6361 tcatgagatt atcaaaaagg atcttcacct agatcctttt gcggccggcc gcaaatcaat
     6421 ctaaagtata tatgagtaaa cttggtctga cagttaccaa tgcttaatca gtgaggcacc
     6481 tatctcagcg atctgtctat ttcgttcatc catagttgcc tgactccccg tcgtgtagat
     6541 aactacgata cgggagggct taccatctgg ccccagtgct gcaatgatac cgcgagaccc
     6601 acgctcaccg gctccagatt tatcagcaat aaaccagcca gccggaaggg ccgagcgcag
     6661 aagtggtcct gcaactttat ccgcctccat ccagtctatt aattgttgcc gggaagctag
     6721 agtaagtagt tcgccagtta atagtttgcg caacgttgtt gccattgcta caggcatcgt
     6781 ggtgtcacgc tcgtcgtttg gtatggcttc attcagctcc ggttcccaac gatcaaggcg
     6841 agttacatga tcccccatgt tgtgcaaaaa agcggttagc tccttcggtc ctccgatcgt
     6901 tgtcagaagt aagttggccg cagtgttatc actcatggtt atggcagcac tgcataattc
     6961 tcttactgtc atgccatccg taagatgctt ttctgtgact ggtgagtact caaccaagtc
     7021 attctgagaa tagtgtatgc ggcgaccgag ttgctcttgc ccggcgtcaa cacgggataa
     7081 taccgcgcca catagcagaa ctttaaaagt gctcatcatt ggaaaacgtt cttcggggcg
     7141 aaaactctca aggatcttac cgctgttgag atccagttcg atgtaaccca ctcgtgcacc
     7201 caactgatct tcagcatctt ttactttcac cagcgtttct gggtgagcaa aaacaggaag
     7261 gcaaaatgcc gcaaaaaagg gaataagggc gacacggaaa tgttgaatac tcatactctt
     7321 cctttttcaa tattattgaa gcatttatca gggttattgt ctcatgagcg gatacatatt
     7381 tgaatgtatt tagaaaaata aacaaatagg ggttccgcgc acatttc
//
